# Supplementary material for: Intravenous injection of allogeneic umbilical cord-derived multipotent mesenchymal stromal cells reduces the infarct area and ameliorates cardiac function in a porcine model of acute myocardial infarction
Source: Stem Cell Res Ther. 2018 May 11;9:129. doi: 10.1186/s13287-018-0888-z (PMC5948807; doi:10.1186/s13287-018-0888-z)
Supplement: Supplementary file 3 — Figure S2. Effects of intravenous injection of allogeneic UC-MSCs on cardiac structure and diastolic function after AMI. Left ventricular end-diastolic diameter (A), left ventricular end-systolic diameter (B), left ventricular end-diastolic volume (C), and left ventricular end-systolic volume (D). Intraventricular septal diastolic thickness (E), intraventricular septal systolic thickness (F), left ventricular posterior wall diastolic thickness (G), and left ventricular posterior wall systolic thickness (H). Left atrial diameter (I). Cardiac diastolic function: E/A ratio (J). Data are presented as the mean ± SD (PBS group n = 3, low-dose group n = 4, and high-dose group n = 4). *P < 0.05 (ZIP 298 kb) [file 13287_2018_888_MOESM3_ESM.zip]

Archive with 2 entries (2 files):
- Additional file 2 Figure S2.pptx
- Additional file 2 Figure S2 (continued).pptx
