# Supplementary material for: Intravenous injection of allogeneic umbilical cord-derived multipotent mesenchymal stromal cells reduces the infarct area and ameliorates cardiac function in a porcine model of acute myocardial infarction
Source: Stem Cell Res Ther. 2018 May 11;9:129. doi: 10.1186/s13287-018-0888-z (PMC5948807; doi:10.1186/s13287-018-0888-z)
Supplement: Supplementary file 6 — Figure S5. Intravenous injection of allogeneic UC-MSCs did not affect mRNA expression level of the inflammation factors TNF alpha, IL-6, IL-10, and TGF-beta in the infarct area (A,D,G,J), border area (B,E,H,K), or remote area (C,F,I,L) of LV myocardium at week 8 after AMI. (ZIP 248 kb) [file 13287_2018_888_MOESM6_ESM.zip]

Archive with 2 entries (2 files):
- Additional file 5 Figure S5.pptx
- Additional file 5 Figure S5 (continued).pptx
